# Supplementary material for: Comparative analysis of cerebrospinal fluid metabolites in Alzheimer’s disease and idiopathic normal pressure hydrocephalus in a Japanese cohort
Source: Biomark Res. 2018 Jan 22;6:5. doi: 10.1186/s40364-018-0119-x (PMC5778653; doi:10.1186/s40364-018-0119-x)
Supplement: Additional file 1: — The list of metabolites detected in the comprehensive metabolic analysis. Cerebrospinal fluid of patients with Alzheimer’s disease and idiopathic normal pressure hydrocephalus was analyzed with capillary electrophoresis-time-of-flight mass spectrometry and detected metabolites were listed. Values are indicated as μM. ND, not detected. (XLSX 135 kb) [file 40364_2018_119_MOESM1_ESM.xlsx]

## Sheet: Sheet1
Diagnosis	Urea	Gly	Trimethylamine N-oxide	Ala	Cyclohexylamine	N,N-Dimethylglycine	2AB	GABA	Choline	Ser	Diethanolamine	Creatinine	Pro	Betaine	Val	Thr	Nicotimide	Taurine	N-Acetylputrescine	Hydroxyproline	Creatine	Ile	Leu	Asn	Ornithine	Asp	Hypoxanthine	Trigonelline	p-Aminobenzoate	Proline betaine	gamma-Butyrobetaine	Spermidine	Gln	Lys	Glu	Met	Amantadine	His	Allantoin	alpha-Aminoadipate	Carnitine	Methionine sulfoxide	7-Methylguanine	Phe	Taurocyamine	3-Methylhistidine	Indole-3-acetamide	Arg	Guanidinosuccite
AD	4282.19	7.52254	11.1009	40.2496	ND	ND	2.90621	ND	6.17537	27.1201	1.50685	91.9989	0.997586	2.57241	15.0675	21.449	ND	8.29509	ND	0.644572	47.7857	3.94114	8.20795	5.96204	4.7106	1.16477	5.03772	ND	ND	0.776254	ND	ND	574.518	35.4499	1.42186	1.81741	ND	12.3206	78.4871	ND	1.72073	ND	0.144868	7.80837	ND	0.896951	ND	27.9353	0.191372
AD	4376.96	4.45002	1.11083	20.1723	ND	ND	2.01222	0.368187	4.033	21.3737	2.01401	66.5037	0.66253	2.60218	12.4953	21.9782	0.605285	6.74418	ND	0.284484	37.9113	3.86175	9.20561	6.5518	3.8716	0.588348	4.35927	ND	ND	ND	ND	ND	495.051	23.1199	0.586796	1.5853	ND	10.4178	77.8826	ND	1.23551	0.743403	0.0818827	10.2318	ND	0.41374	ND	24.0271	ND
AD	2806.56	4.92018	1.8527	44.0514	ND	ND	3.03461	0.284509	4.92978	27.0154	2.50146	46.4528	0.702129	2.98478	16.6771	35.811	0.525291	12.9595	ND	0.623367	50.4701	6.23487	12.193	7.94811	3.19883	ND	2.67626	0.18828	ND	ND	ND	ND	562.933	34.4315	0.956723	2.35464	ND	12.6237	75.9344	0.146608	1.97882	0.967661	ND	9.19973	ND	0.780501	6.4194	28.8637	ND
AD	3941.46	10.4746	7.78571	43.9183	ND	ND	3.24424	0.486984	6.17	25.3207	3.8038	72.8561	1.27678	4.14729	22.0708	36.3014	ND	6.7658	ND	0.423001	49.8203	7.15502	14.819	8.18319	5.08565	1.08832	3.77982	ND	ND	0.621921	ND	ND	565.638	33.3031	1.01155	2.96817	ND	11.2616	80.7692	ND	2.1783	ND	ND	10.4417	ND	1.44754	ND	24.5957	0.333868
AD	3130.89	5.66431	1.48608	28.237	ND	ND	1.98471	ND	5.95175	21.871	1.76927	79.9479	ND	2.95996	12.9139	20.4703	ND	5.41185	ND	0.304993	41.3917	4.95731	11.1264	5.14255	5.4079	1.09151	4.76694	ND	ND	0.793083	ND	ND	495.354	31.6785	1.40874	1.21775	ND	7.51495	85.9319	ND	1.87408	1.8828	0.107055	9.16077	ND	0.509622	ND	24.909	ND
AD	3566.53	6.28472	1.80014	26.5845	ND	ND	1.54832	0.36739	5.33478	25.2066	2.17754	82.5414	0.659622	3.38672	14.1763	25.252	0.837605	6.74183	ND	0.465316	47.5886	3.20465	8.58449	5.65385	4.70386	0.683039	5.51881	ND	ND	3.20103	ND	ND	567.194	25.8597	1.38679	1.74429	ND	12.1485	89.1321	0.106629	1.78385	ND	ND	7.71762	ND	0.445369	ND	22.1652	ND
AD	3995.64	4.39486	6.07182	28.1645	ND	ND	2.02475	0.389976	4.52084	23.8574	2.45579	83.3329	0.683105	4.34289	12.4196	17.1811	0.64291	5.03784	ND	ND	41.6239	3.5897	9.92036	5.70837	4.50053	ND	4.20685	ND	ND	1.51662	ND	ND	503.019	32.5675	1.73417	1.52877	ND	10.7879	85.4065	ND	1.63713	1.03866	ND	7.35202	ND	0.720448	ND	18.5177	ND
AD	2908.48	8.20923	2.04925	34.2762	ND	ND	1.9941	ND	3.02347	20.8617	1.59735	47.4239	0.5322	1.92554	13.1254	28.0221	0.47699	5.17906	ND	ND	49.3839	4.56237	11.7155	6.40353	4.24199	ND	3.26091	ND	1.30918	0.50194	ND	ND	478.331	35.8088	ND	2.03201	ND	10.6081	68.4886	ND	1.70207	ND	ND	8.36562	ND	0.959505	4.87676	20.1527	ND
AD	3967.36	8.24079	1.74402	42.9039	ND	ND	3.6599	ND	4.17871	28.0216	2.76427	76.2929	ND	3.14409	18.2081	32.3444	ND	6.84243	ND	0.50308	51.3663	5.47547	12.8607	7.52984	5.08836	ND	4.66913	ND	ND	0.204983	ND	ND	601.867	39.0662	0.872676	3.78332	ND	11.5477	99.777	0.166579	1.63885	0.51847	ND	9.94473	ND	0.649926	ND	27.2675	ND
AD	3894.05	5.99525	2.20294	35.5626	ND	ND	4.04029	ND	4.77726	21.6538	2.08222	56.1537	0.815851	2.29314	16.1374	30.5004	ND	8.46627	ND	0.706324	47.3562	3.68668	9.9495	7.12314	3.13928	ND	4.29271	ND	3.96671	0.267161	ND	ND	623.492	33.8743	ND	2.94204	ND	11.3002	86.5297	0.121334	1.65635	ND	ND	7.92729	ND	1.54779	ND	23.5678	0.0651726
AD	3414.5	8.47628	5.54548	29.7873	ND	ND	2.49683	ND	4.40115	27.0672	2.70017	70.5283	1.03125	2.95393	17.2707	35.6638	ND	10.9102	ND	0.79754	47.7831	4.06633	10.3152	7.39674	4.40868	0.639633	4.21165	ND	ND	0.182789	ND	ND	584.287	38.9658	ND	2.52324	ND	12.7048	88.4697	ND	1.8877	0.576797	ND	9.03648	ND	0.634282	ND	24.9028	0.107551
AD	3732.24	9.09945	7.71995	45.0529	ND	ND	3.08575	ND	5.81281	28.8222	2.4926	73.0972	0.93087	3.48778	17.1422	32.5348	0.676879	7.01763	0.634071	0.790503	49.193	5.84682	13.8891	8.24835	3.78014	ND	3.4996	ND	ND	ND	ND	ND	620.236	35.204	0.541638	4.99735	ND	13.9951	73.0969	ND	4.10884	ND	ND	10.2309	ND	1.19904	ND	29.5746	0.0482546
AD	3969.85	7.70513	2.19926	42.0678	ND	ND	2.0235	ND	4.5765	20.3965	3.47303	65.6811	1.03296	2.56784	16.6859	26.9364	0.517036	7.56825	ND	0.512797	52.6383	5.76722	13.9115	7.60701	4.66744	ND	2.49566	ND	ND	0.634448	ND	ND	603.019	40.1273	0.762376	2.83566	ND	11.0842	92.0221	ND	1.56161	0.529691	ND	12.6145	ND	1.46409	ND	25.8407	0.140318
AD	3269.13	7.93859	3.74643	41.0388	ND	ND	2.13199	ND	8.04627	25.0051	1.34131	90.5766	0.914702	2.93999	15.8829	32.4514	0.45887	9.89687	0.382347	0.478821	56.7776	5.02837	10.8929	6.52845	4.64259	ND	3.67695	ND	ND	0.834522	0.113216	ND	516.793	35.424	0.718828	3.80537	ND	11.2894	80.0349	ND	2.41141	ND	ND	10.22	ND	3.04681	ND	33.5117	0.136127
AD	2909.44	5.49686	0.806484	47.0969	0.468163	ND	2.81033	ND	4.37116	24.6415	2.03881	41.2636	0.680483	2.75149	23.6585	43.8028	0.582986	8.13224	ND	ND	54.3927	7.52635	17.3318	6.2711	4.06061	ND	2.88874	ND	ND	0.25357	ND	0.0254933	652.35	44.0276	ND	3.39406	ND	10.4577	84.6172	0.0812688	2.51352	ND	ND	9.42346	ND	1.34607	4.30106	30.8415	ND
AD	2351.05	8.01734	1.4489	33.3328	ND	ND	1.97579	ND	5.59651	26.6175	7.21916	66.1648	0.913082	3.27422	15.3613	31.1946	ND	12.5593	ND	ND	38.0561	3.79657	8.96276	6.21572	3.72579	ND	4.00678	ND	ND	1.22078	ND	ND	468.532	24.1878	ND	2.7037	ND	10.2657	163.928	ND	1.73953	ND	ND	7.94067	ND	0.86578	ND	27.125	ND
AD	4468.13	7.00008	3.71077	43.2924	ND	ND	2.09463	ND	4.51159	16.955	4.92714	65.6311	2.57589	4.11156	16.7004	21.9472	ND	14.5615	ND	1.04125	40.5542	5.23407	10.4037	7.0955	3.98383	ND	4.03713	ND	ND	0.574702	ND	ND	386.499	26.8844	1.0727	2.00571	ND	8.2661	112.574	ND	3.08989	ND	ND	9.04233	ND	1.62641	ND	22.9341	ND
AD	3774.91	7.49225	1.91284	26.4348	ND	ND	2.8514	ND	3.62283	30.3871	3.13977	57.5546	0.915493	2.15551	10.2522	34.6657	ND	11.0165	ND	0.816016	46.5284	3.12083	6.57802	6.11177	3.80254	0.830549	3.63274	ND	ND	2.35254	ND	ND	541.636	28.7121	1.11231	2.64375	ND	9.81604	98.9336	ND	1.72001	ND	ND	7.69146	7.53608	0.535557	ND	25.7602	ND
AD	3181.57	10.5253	0.907865	35.2859	ND	ND	1.40335	ND	4.60047	22.2547	4.25483	59.896	0.892666	3.35889	12.088	17.3592	ND	14.7654	ND	0.575906	50.7474	3.71448	8.29709	6.13407	3.47629	ND	4.22489	ND	ND	0.562559	ND	ND	530.572	23.0109	0.864901	2.20123	ND	10.4032	144.35	ND	2.45631	ND	ND	11.4163	11.7814	0.909372	ND	22.9542	ND
AD	2559.45	6.27605	10.3111	27.7105	ND	ND	2.23482	0.501478	4.72757	22.2105	7.93951	62.9148	0.528332	3.07056	14.1139	21.8012	ND	9.96541	ND	ND	45.244	4.49153	9.72865	6.57338	4.45393	ND	5.07444	ND	ND	0.487563	ND	ND	456.838	26.9231	1.12287	2.52179	ND	8.71965	94.9901	ND	1.54292	ND	ND	10.2019	9.75826	0.70981	ND	21.2791	ND
AD	4008	7.50184	1.3938	26.6226	ND	ND	3.05972	ND	5.21041	26.6773	5.93483	68.0655	1.09119	3.80619	16.1916	24.4492	ND	12.4294	ND	0.757609	51.4714	3.86754	9.24968	5.2174	3.60143	ND	5.15269	ND	ND	ND	ND	ND	490.018	24.8272	1.09235	1.67976	ND	7.96516	116.662	ND	1.70273	ND	ND	6.93781	8.17726	0.828305	ND	18.0812	0.310894
AD	2868.11	6.15604	0.553369	22.0851	ND	ND	2.01302	ND	4.64564	19.545	2.9165	62.8526	0.538209	2.79994	12.9187	21.2565	ND	11.3336	ND	ND	45.7838	3.32409	9.40708	5.82983	4.0105	ND	4.03126	ND	ND	2.53789	ND	ND	453.946	23.0927	1.24844	1.40493	ND	8.28432	94.3539	ND	1.45056	ND	ND	7.91331	8.20271	0.740452	ND	27.1488	ND
AD	3899.67	8.05217	1.64074	26.665	ND	ND	3.27831	ND	5.41062	24.203	3.21992	67.245	0.514775	2.51127	13.8323	30.3022	ND	9.96924	ND	0.913826	52.5025	3.30051	9.40904	5.74453	4.08109	ND	4.49259	ND	ND	ND	ND	ND	513.395	27.5139	ND	2.52804	ND	9.73517	146.288	ND	1.29454	ND	ND	9.32297	10.1826	1.40395	ND	23.17	ND
AD	3373.95	6.16868	17.5948	27.9984	ND	ND	2.03783	ND	4.16359	25.7783	3.52618	53.8253	0.52978	2.41423	14.8174	27.1596	ND	11.6747	ND	ND	47.9606	4.14175	9.94371	7.68582	4.02673	ND	3.91861	ND	ND	3.57488	ND	ND	509.734	29.8178	0.909345	3.05822	ND	9.98178	116.049	ND	1.73035	ND	ND	9.66267	7.24835	0.585132	ND	19.4102	ND
AD	3015.54	6.71648	3.1557	37.3934	ND	ND	2.01552	ND	5.72903	26.9056	4.80015	75.5513	0.954689	2.48296	14.173	21.8278	ND	12.482	ND	0.658733	41.555	4.01221	8.66496	6.12026	4.19496	1.61396	4.01592	ND	ND	ND	ND	ND	497.806	21.2663	1.5342	1.99528	ND	9.82015	107.95	ND	0.956787	ND	ND	8.39364	13.913	0.704133	ND	22.0461	ND
AD	3136.34	8.33003	3.86593	36.1579	ND	ND	3.83681	ND	4.69104	26.2914	3.56577	66.5953	1.33307	3.30443	19.0709	37.2258	ND	11.1531	ND	ND	46.9042	5.82013	12.1326	7.29066	3.93575	1.52918	5.16733	ND	ND	1.50113	ND	ND	561.865	29.8768	0.953408	3.09906	ND	10.142	101.526	ND	3.18267	ND	ND	13.2112	11.5189	0.883313	ND	17.8565	ND
AD	3289.8	5.8516	2.69791	23.8144	ND	ND	2.24885	ND	4.39795	21.3876	3.33248	58.6395	0.61874	2.88388	13.0996	25.1719	ND	11.3161	ND	0.619771	48.8052	3.7399	9.95939	6.40785	4.45815	ND	3.88742	ND	ND	0.697717	ND	ND	461.184	27.192	0.973679	2.16557	ND	9.24464	119.953	ND	1.30335	ND	ND	8.53258	12.3541	1.40211	ND	22.1927	ND
AD	2630.55	9.51928	7.11852	25.019	ND	ND	1.97509	ND	3.20487	14.225	4.66461	40.6984	0.652461	3.34549	15.0951	15.666	ND	8.52094	ND	ND	34.9682	4.56967	10.2188	6.27916	6.52958	1.79398	2.06288	ND	ND	0.543578	ND	ND	400.795	30.7122	1.32903	2.07467	ND	6.15843	102.123	ND	2.2953	1.26063	ND	10.1578	9.87645	1.73117	ND	13.3529	ND
AD	3034.47	4.38247	4.51882	21.5157	ND	ND	1.79497	0.572351	3.96871	20.0583	4.80395	64.2069	0.586799	3.53877	12.1233	21.2159	ND	10.9835	ND	ND	41.0878	3.01227	7.22287	5.60079	4.40282	ND	2.99043	ND	ND	0.871246	ND	ND	420.532	25.8989	ND	2.42373	ND	9.20718	108.589	ND	1.40178	ND	ND	8.15472	12.0005	0.46823	ND	18.3264	ND
AD	3207.42	5.81854	1.29374	25.4216	ND	ND	1.74315	0.648277	5.30949	23.4653	2.87071	63.7653	0.610296	2.16057	13.7567	26.3281	ND	11.8577	ND	ND	46.4968	3.99404	8.86136	5.16634	5.16892	ND	3.93255	ND	ND	1.8204	ND	ND	431.649	30.1617	0.850782	2.34889	ND	10.2008	100.243	ND	1.71775	ND	ND	6.78876	13.4222	0.469593	ND	21.8475	ND
AD	3231.31	6.42012	1.70145	17.3492	ND	ND	2.44443	ND	2.89416	27.3889	3.05901	48.9612	0.874866	ND	10.2527	22.5563	ND	8.9546	ND	ND	37.7397	3.06202	7.41808	5.28061	5.68789	2.30615	2.94929	ND	ND	ND	ND	ND	376.45	18.7945	0.954935	1.95933	ND	5.91298	87.204	ND	1.94473	ND	ND	6.02472	9.3996	0.76807	ND	16.8208	ND
AD	3735.21	8.83752	9.19919	28.7129	ND	ND	2.68585	ND	5.30176	21.9789	4.50296	72.6546	1.05217	3.09533	18.644	25.6068	ND	9.90222	ND	ND	54.7817	5.71066	12.3343	6.56559	4.26847	ND	3.31483	ND	ND	1.0876	ND	ND	481.102	26.2995	1.55676	3.39508	ND	9.19043	119.726	ND	1.96535	ND	ND	10.3496	15.9952	0.813363	ND	14.8922	0.437454
AD	3138.78	6.12901	3.19323	19.6648	ND	ND	3.01741	0.828635	5.49147	28.1469	2.76572	74.4346	0.543841	3.19538	11.2543	27.4074	ND	13.9503	ND	ND	41.8983	2.3349	7.80294	5.33609	3.43545	ND	4.17819	ND	ND	1.38154	ND	ND	461.107	25.5175	1.23349	2.78462	ND	11.7156	115.387	ND	1.65621	ND	ND	10.2885	14.5014	1.02152	ND	23.2607	ND
AD	5634.57	19.2419	12.2003	45.5701	ND	ND	4.99918	ND	6.23815	34.4519	3.00878	100.625	1.98281	3.93215	32.2247	32.1734	ND	11.497	ND	1.86282	44.4395	8.99096	18.9572	10.9288	8.04852	ND	3.10024	ND	ND	ND	ND	ND	546.071	33.8871	1.37358	5.83346	ND	13.4584	127.291	ND	4.00388	ND	ND	13.2136	18.8248	5.37274	ND	17.7061	0.434873
AD	4400.41	9.96651	11.0296	37.3084	ND	ND	1.54427	ND	6.2722	22.9838	2.59774	69.9403	0.603166	2.84887	16.6941	28.8014	ND	11.6524	ND	1.19355	41.7935	4.32867	11.2211	8.83884	5.06038	ND	3.29645	ND	ND	0.590061	ND	ND	433.677	29.5702	1.21266	3.86732	ND	12.0449	106.617	ND	3.16358	ND	ND	9.94746	13.081	1.18772	ND	21.0858	0.437212
AD	3024.58	3.75611	8.63268	22.7107	ND	ND	2.58601	0.780103	3.94425	24.309	7.53773	63.7963	0.648587	2.7759	12.4921	23.0688	ND	12.7934	ND	ND	48.4416	3.95945	9.75265	4.86099	2.85756	ND	4.65041	ND	ND	1.88514	ND	ND	445.152	21.1843	ND	2.8222	ND	7.80032	97.9781	ND	1.54969	ND	ND	6.67681	18.5267	0.819488	ND	19.0893	ND
AD	3539.9	5.90311	26.2771	39.0954	ND	ND	3.01886	0.42074	5.53643	30.0735	4.02168	75.539	1.14974	4.32339	21.5555	28.5313	ND	13.7587	ND	ND	47.1201	6.41626	12.6505	7.49196	6.33855	ND	3.00698	ND	ND	2.57331	ND	ND	466.509	37.2064	ND	5.36591	ND	12.3748	106.817	ND	3.17295	ND	ND	9.19423	ND	2.2546	ND	30.0756	ND
AD	3241.24	7.37548	11.3305	26.2969	ND	ND	3.86737	ND	5.21773	27.0263	12.0424	65.9567	0.650423	2.95218	19.207	37.0799	ND	14.7912	ND	0.994482	43.6176	4.70747	10.8874	7.59289	4.79424	ND	3.71933	ND	ND	0.525302	ND	ND	499.662	30.3631	1.24166	4.74771	ND	10.5204	98.1937	ND	2.63637	ND	ND	10.7367	ND	0.818988	ND	22.6704	ND
AD	3874.77	4.72437	2.9126	24.7397	ND	ND	2.41204	0.595709	5.40598	29.1598	13.6289	76.1453	0.506027	1.8062	13.1288	31.2903	ND	11.532	ND	0.739837	44.4469	3.46146	7.88365	6.50026	3.81763	ND	3.33551	ND	ND	ND	ND	ND	502.253	27.8772	0.866979	3.6419	ND	11.316	88.0875	ND	1.75713	ND	ND	7.47445	ND	0.662396	ND	24.5146	ND
iNPH	3675.12	5.86424	2.89379	41.3926	ND	ND	1.82085	ND	2.8025	26.5833	1.76985	51.2736	0.66786	1.98605	13.4871	26.9529	0.604191	5.64134	ND	0.575915	42.6701	4.3882	9.00249	6.41203	3.31385	ND	4.11264	ND	ND	ND	ND	ND	552.451	30.6417	0.39189	3.73162	ND	10.6804	83.2883	0.10473	1.71273	ND	0.132251	9.19898	ND	0.729207	6.83843	30.5644	ND
iNPH	3874.8	5.57028	5.12701	46.7805	ND	ND	2.78422	0.344929	4.62883	32.1288	5.46568	93.1525	1.11184	4.49077	21.1374	40.3345	0.362447	10.3319	ND	0.878942	55.4881	6.59893	13.7009	7.01235	4.56394	ND	5.07998	ND	ND	1.45464	ND	0.0419183	585.749	39.4373	2.16655	4.88502	ND	10.5515	81.3314	ND	2.36208	ND	ND	12.2858	ND	2.64421	ND	33.382	0.176321
iNPH	3715.61	7.0016	5.76034	45.1192	ND	ND	3.13943	ND	4.60476	44.8661	3.41884	82.2107	0.942163	2.31725	18.6136	43.3461	0.911601	10.2489	ND	ND	50.7079	5.40451	11.0443	7.89691	4.82054	ND	5.97027	ND	ND	1.25071	ND	ND	642.496	34.5459	ND	3.39763	ND	12.4782	103.395	ND	1.49736	ND	0.146938	9.56432	ND	3.61206	ND	30.609	0.168603
iNPH	3674.65	6.7761	2.73547	30.0141	ND	ND	1.64552	ND	4.52026	32.5252	4.60551	66.1671	0.778991	2.61419	14.4807	29.0105	ND	14.5245	ND	0.601293	46.9213	3.72904	9.31589	6.26267	4.81073	ND	2.9732	ND	ND	0.290538	ND	ND	505.348	26.5225	ND	3.46829	ND	11.5353	92.7447	ND	2.24402	ND	ND	10.1061	9.51685	1.03354	ND	24.3401	ND
iNPH	2317.88	7.08417	5.30953	56.0692	ND	ND	3.85953	ND	5.38627	29.148	2.83276	65.9651	0.97219	2.06519	21.5039	47.5877	ND	14.3527	ND	1.07792	42.2568	6.97649	11.4234	7.85249	4.93315	ND	3.08902	ND	ND	ND	ND	ND	513.331	40.93	ND	5.72358	ND	9.79962	92.8597	ND	2.15701	ND	ND	10.2016	11.5393	2.16448	ND	31.3649	ND
iNPH	3579.9	4.95061	2.96086	31.7146	ND	ND	2.43827	ND	5.94198	19.5376	3.3065	76.6697	0.536422	2.96269	12.9596	22.023	ND	8.81569	ND	ND	54.5281	3.56426	8.63277	5.26785	5.50001	ND	4.04024	ND	ND	0.364586	ND	ND	468.043	27.9464	ND	2.93738	ND	7.87523	105.26	ND	2.36436	ND	ND	8.0344	10.1686	1.02633	ND	22.6296	ND
iNPH	4409.17	9.54859	9.1945	35.1417	ND	ND	4.52679	ND	5.30406	40.7486	2.5929	90.6616	0.731885	3.33014	19.1483	47.9234	ND	8.45901	ND	0.600147	65.6379	5.83824	13.4595	8.63082	5.00762	ND	5.15684	ND	ND	ND	ND	ND	613.211	42.601	ND	3.85759	ND	9.78441	95.3527	ND	1.80396	ND	ND	10.104	ND	1.10131	ND	26.9471	0.325231
iNPH	2914.88	10.06	8.30347	44.5951	ND	ND	4.03259	ND	6.21972	32.2714	4.16607	105.677	1.01504	4.31908	21.9314	35.104	0.357169	7.22646	ND	0.917466	40.8188	6.13274	13.6663	6.83799	4.93091	1.42035	4.88924	ND	ND	0.509796	ND	ND	577.96	35.654	0.906876	2.52648	ND	10.1053	89.4256	ND	1.77846	ND	ND	8.82413	ND	2.15565	ND	22.5232	0.104572
iNPH	2642.22	6.80987	2.61642	37.4332	ND	ND	3.85965	ND	4.64886	31.7128	2.73501	72.8419	0.854176	3.6195	20.5935	50.0122	ND	7.70384	ND	0.480022	52.3964	6.25651	14.0634	6.81132	4.22595	ND	4.9835	ND	ND	0.227703	ND	ND	613.957	29.6985	0.709429	3.3008	ND	10.5707	88.1384	ND	2.78887	ND	0.0923549	9.51444	ND	1.89128	5.82513	22.3425	ND
iNPH	2497.71	7.52239	4.74074	47.9845	ND	ND	2.68334	ND	4.7729	26.2763	1.52853	61.7207	1.12503	2.25677	23.9554	27.9467	ND	8.36089	ND	0.473656	45.8004	6.46285	15.3235	7.45601	5.18292	ND	4.4225	ND	ND	0.41057	ND	ND	576.357	37.3281	ND	3.59776	ND	9.89023	102.487	ND	2.32279	ND	ND	10.1121	ND	1.42679	7.21673	25.1493	ND
iNPH	4817.26	33.0568	28.2404	92.3287	ND	1.38228	4.76868	ND	7.18957	36.8009	2.3493	86.4089	6.725	6.21835	52.4748	42.3384	ND	10.6863	ND	1.39125	67.9885	14.8794	34.2892	14.721	10.291	ND	3.09683	ND	ND	3.01297	0.146573	ND	639.057	73.8017	1.05478	6.37297	ND	21.1914	89.5863	ND	7.52121	ND	0.155118	23.0291	ND	3.4233	6.97722	37.2506	ND
iNPH	4974.37	8.3873	10.8237	48.4731	ND	ND	2.14745	ND	4.25604	23.3044	2.54398	96.7139	0.606878	3.21005	17.3069	30.1328	ND	8.83882	ND	0.884428	54.3134	6.12498	12.0304	8.79075	4.46373	ND	3.75532	ND	ND	0.63212	ND	ND	529.547	39.4	0.748033	2.96811	ND	12.2051	94.4433	0.114915	2.91358	ND	ND	8.002	ND	2.27647	ND	30.5823	0.532891
iNPH	2388.68	7.10475	3.54947	41.8092	ND	ND	2.92878	ND	6.39992	29.4777	2.50373	77.3931	1.0364	2.94647	14.3771	16.9189	0.562666	15.8753	ND	0.45727	47.6839	4.36255	10.2775	6.11659	4.76391	1.25498	4.21846	ND	ND	0.556135	ND	0.0266823	493.61	31.037	1.01455	2.10265	ND	9.63259	86.5094	ND	2.31274	ND	ND	9.337	ND	0.938487	6.15823	26.6034	0.11855
iNPH	3562.67	5.21163	4.37051	42.8677	ND	ND	3.99621	ND	3.96587	27.4905	7.51041	61.9602	0.650453	3.1667	17.9522	31.8363	ND	10.0639	ND	1.11338	43.2674	4.45454	11.1311	7.15636	4.65219	ND	3.75329	ND	ND	1.22354	ND	ND	508.177	32.9169	ND	3.42385	ND	8.5043	102.625	ND	1.89214	ND	ND	10.6219	11.4837	2.2425	ND	21.7812	ND
iNPH	3097.08	6.18091	7.34349	32.13	ND	ND	3.90467	ND	5.73809	31.3335	8.74315	84.2236	1.26237	2.54157	16.8504	37.9889	ND	11.9231	ND	ND	46.2369	5.5951	12.011	6.72031	6.59278	1.28323	6.16327	ND	ND	0.279453	ND	ND	479.249	37.1372	0.92302	3.22477	ND	8.48682	90.8825	ND	2.42516	ND	ND	9.33639	9.50059	1.6673	ND	25.7156	0.293251
iNPH	4385.65	4.26743	5.46656	23.5715	ND	ND	2.64209	ND	4.23341	24.1388	3.54864	66.4868	0.749671	2.79759	12.8919	21.0606	ND	10.7158	ND	0.890702	44.9538	4.73345	9.26496	3.96373	5.44654	ND	4.45834	ND	ND	0.656449	ND	ND	446.063	25.3428	ND	2.7819	ND	8.90829	96.7503	ND	2.00569	ND	ND	9.01572	11.539	0.920754	ND	21.5291	ND
iNPH	3754.41	8.84617	10.1898	47.2227	ND	ND	4.01316	ND	4.82513	33.2392	1.83905	95.1945	1.69117	3.17361	21.3778	38.0337	ND	8.78066	ND	0.563109	51.2386	6.64856	13.4048	7.49042	4.76942	ND	4.67062	ND	ND	0.41811	ND	ND	802.152	45.0812	1.37817	4.69461	ND	10.4442	111.168	ND	2.08435	ND	0.3249	13.3883	ND	3.22152	ND	25.6652	ND
iNPH	2962.95	7.54715	5.54194	37.0798	ND	ND	1.8563	ND	4.76175	26.1473	3.52862	88.9872	0.80195	3.20369	12.5291	32.0243	0.543267	6.89501	ND	0.539108	45.6917	3.92501	8.02451	5.07486	4.38718	ND	4.65283	ND	ND	0.1509	ND	ND	586.381	29.048	ND	3.0756	0.820331	9.56257	90.4455	ND	1.76837	ND	ND	7.9979	ND	0.89505	ND	29.3993	ND
iNPH	3103.43	6.23071	3.42479	31.8812	ND	ND	3.5329	ND	4.46194	24.4589	2.83297	56.4609	0.495756	2.75454	14.3341	40.7922	ND	9.44339	ND	ND	39.1897	3.79701	10.5178	6.83277	4.35205	ND	2.98994	ND	ND	0.757514	ND	ND	499.681	31.6651	ND	3.61916	ND	11.6283	92.9477	ND	1.04987	ND	ND	9.35366	17.521	1.02086	ND	20.6091	ND
[truncated: 94 more columns]
